# Supplementary material for: The antioxidant protein Oxr1 influences aspects of mitochondrial morphology
Source: Free Radic Biol Med. 2016 Jun;95:255–67. doi: 10.1016/j.freeradbiomed.2016.03.029 (PMC4891067; doi:10.1016/j.freeradbiomed.2016.03.029)
Supplement: Supplementary file 6 — Measurement of ETC complex activities from wild-type and bella mitochondria Measurement of complex activities was conducted using spectrophotometry as described in the Material and Methods. All activity results were obtained from mitochondrial extractions from end-stage (P22) bella (bel) and age-matched wild-type (WT) mice (A) CI activity (B) CII activity (C) CIII activity (D) CIV activity (E) Citric synthase activity. Data are shown as the mean ± SEM from 3-6 replicates of each genotype and analysed by Student’s t- test. [file mmc6.zip]

Archive with 1 entries (1 files):
- mmc6.tif
